# Supplementary material for: Fecal Microbiota Transplantation from Toddler Donors Ameliorated DSS-Induced Colitis in Mice by Reshaping Gut Microbiota
Source: Nutrients. 2026 May 19;18(10):1611. doi: 10.3390/nu18101611 (PMC13209430; doi:10.3390/nu18101611)
Supplement: Supplementary file 1 [file nutrients-18-01611-s001.zip]

Archive with 1 entries (1 files):
- nutrients-4288872-supplementary.pdf
